# Supplementary material for: Emergence and loss of spliceosomal twin introns
Source: Fungal Biol Biotechnol. 2017 Oct 6;4:7. doi: 10.1186/s40694-017-0037-y (PMC5639578; doi:10.1186/s40694-017-0037-y)
Supplement: Supplementary file 2 — Additional file 2: Table S2. Sequences used for the lipase phylogeny (Fig. 3). [file 40694_2017_37_MOESM2_ESM.xlsx]

## Sheet: Table S2
Table S2: Sequences used for the lipase phylogeny (Figure 3)
Species	Contig accession number	Coordinates of coding sequences	Coordinates of stwintron
Aciculosporium.take	AFQZ01000067	c14757-12128
Acremonium.chrysogenum	JPKY01000020	204057-206724
Ajellomyces.capsulatum	AAJI01001782	102352-105306	102966-103094
Ajellomyces.dermatitidis	ACBU01000302	190932-193906	191545-191677
Alternaria.arborescens	AIIC01000002	686447-689521
Alternaria.brassicicola	ACIW01001482	c2131-48
	ACIW01001481	c4744-3688
Amorphotheca.resinae	JZSE01000082	c116165-112932	c115564-115462
Arthrobotrys.oligospora	ADOT01000323	24254-27688
Arthroderma.benhamiae	ABSU01000002	1852526-1855493	1853130-1853253
Arthroderma.gypseum	ABQE01000270	c25209-22235	c24606-24478
Arthroderma.otae	ABVF01000161	c49483-46479	c48879-48758
Ascocoryne.sarcoides	AIAA01000184	c769069-766083	c768475-768365
Ascosphaera.apis	AARE01000523	c2117-1
	AARE01003502	1-1944
	AARE01003369	c1612-828
Aspergillus clavatus	AAKD03000005	c768424-765443	c767813-767709
Aspergillus fischeri	AAKE03000024	106089-109017	106689-106785
Aspergillus flavus	AAIH02000131	63656-66641	64304-64422
Aspergillus foetidus	MRBP01000021	c347406-344407	c346746-346634
Aspergillus fumigatus	AAHF01000006	1000875-1003812	1001476-1001579
Aspergillus glaucus	LSTL01000125	101993-105030	102597-102696
Aspergillus kawachii	BACL01000126	25912-28911	6572-26684
Aspergillus nidulans	AACD01000129	336077-338892	336694-336792
Aspergillus niger	ACJE01000019	c1889938-1886943	c1889277-1889169
Aspergillus nomius	CBWY010000711	7334-10339	7982-8097
Aspergillus ochraceoroseus	JYKN01002989	c28216-25387	c27570-27460
Aspergillus parasiticus	JMUG01000186	c39302-36319	c38654-38539
Aspergillus rambellii	JZBS01002374	86965-89794	87611-87721
Aspergillus ruber	AWRT01000230	c151462-148425	c150858-150759
Aspergillus sclerotiorum	CBWZ010000036	30806-33830	31418-31525
Aspergillus sojae	BACA01000053	c254525-251543	c253878-253763
Aspergillus sp. Z5	LDZW01000130	331557-334275	332166-332271
Aspergillus sydowii	MRCH01000290	3548-6266	4157-4262
Aspergillus terreus	AAJN01000171	310542-313391
Aspergillus ustus	JOMC01000034	c257786-255014	c257177-257072
Aspergillus versicolor	MRBN01000060	c171953-169245	c171344-171249
Aspergillus wentii	LJSE01000088	c319392-316381	c318760-318666
Aspergillus.aculeatus	MRCK01000179	176478-179511	177143-177261
Aspergillus.brasiliensis	LJXV01000010	c776220-773216	c775558-775447
Aspergillus.carbonarius	AHIG01000078	17296-20233	17940-18044
Aspergillus.tubingensis	LJXU01000036	c95117-92119
Aspergillus.zonatus	MRBM01000153	c110364-107470	c109749-109640
Atkinsonella.hypoxylon	JFHB01000097	60499-63217
Atkinsonella.texensis	LBNC01000361	18951-21701
Aureobasidium.namibiae	AYEM01000016	58717-61498
Aureobasidium.pullulans_AY4	AMCU01000095	c118508-115753
Aureobasidium.pullulans_EXF-150	AYEO01000001	1965220-1968040
Aureobasidium.subglaciale	AYYB01000003	948184-950990
Balansia.obtecta	JFZS01000080	c13327-10566
Baudoinia.compniacensis	AEIF01000021	118027-121773
Beauveria.bassiana	ADAH01000234	c107730-105044
Beauveria.rudraprayagi	JMNB01004308	74601-77285
Biatriospora.mackinnonii	JGVQ01000075	753471-756616
Botrytis.cinerea_T4	ALOC01000344	11940-15225
Botrytis.paeoniae	LBGX01000542	6711-9995
Byssochlamys.spectabilis	BAUL01000201	c9708-6496	c9080-8972
Cadophora.malorum	FKJQ01000244	c105000-101959	c104407-104310
Cairneyella.variabilis	AYLM01002232	c6534-3520
Calycina.herbarum	LLEY01000013	c323117-320319	c322528-322433
Capronia.coronata	AMWN01000003	c3043668-3040320
Capronia.epimyces	AMGY01000001	c4538556-4535270
Capronia.semiimmersa	JYCC01000056	c367587-364490
Ceratocystis.albifundus	JSSU01001231	c20570-16339
Ceratocystis.fimbriata	APWK02000034	c27136-22904
Ceratocystis.manginecans	JJRZ01000246	c22729-18497
Ceratocystis.platani	LBBL01000007	193869-198098
Chaetomium.globosum	AAFU01001212	c71755-68826
Chaetomium.thermophilum	ADUW01000031	386307-389328
Chrysoporthe.austroafricana	JYIP01003057	c15103-11987
Cladonia.macilenta	AUPP01000981	c112734-109691	c112140-112036
Cladonia.metacorallifera	AXCT02000169	c138647-135609	c138053-137948
Cladophialophora.bantiana	JYBT01000007	c27147-24188
Cladophialophora.carrionii	AOFF01000078	c117225-114122
Cladophialophora.immunda	JSEJ01000109	71668-74753
Cladophialophora.psammophila	AMGX01000001	c2530159-2527209
Cladophialophora.yegresii	AMGW01000007	c344179-340991
Cladosporium.sphaerospermum	AIIA02000377	c41122-37373
Claviceps.fusiformis	AFRA01000027	23746-26511
Claviceps.fusiformis	AFRA01000027	23746-26511
Claviceps.paspali	AFRC01000768	3153-5835
Claviceps.purpurea	CAGA01000189	c190150-187387
Clonostachys.rosea	JYFM02000450	1776882-1779553
Coccidioides.immitis	AAEC03000001	c4853025-4849799	c4852401-4852287
Coccidioides.posadasii	ACFW01000049	c1939011-1935787	c1938389-1938275
Cochliobolus.carbonum	AMCN01000523	c7025-4002
Cochliobolus.heterostrophus	AIDY01000028	274930-277953
Cochliobolus.sativus	AEIN01000182	c4476-1453
Colletotrichum.fioriniae	JARH01000867	32638-35579
Colletotrichum.gloeosporioides	ANPB01001716	8036-10777
Colletotrichum.graminicola	ACOD01000113	274855-277649
Colletotrichum.higginsianum	CACQ02001460	c3338-549
Colletotrichum.orbiculare	AMCV01006819	10089-12857
Colletotrichum.sublineola	JMSE01001246	c55413-52616
Coniosporium.apollinis	AJKL01000116	c47520-44606
Cordyceps.militaris	AEVU01000257	c62131-59424
Corynespora.cassiicola	JAQF01000917	c35428-32364
Curvularia.lunata	JFHG01002194	c11857-8833
Curvularia.papendorfii	JXCC01000180	c78971-75948
Cyphellophora.europaea	AOBU01000038	231044-234257
Dactylellina.haptotyla_A	AQGS01001233	371652-374956
Dactylellina.haptotyla_B	AQGS01000125	85070-87813
Dactylonectria.macrodidyma	JYGD01000082	c268028-265254
Daldinia.eschscholzii	AIID01010493	c7692-4711
Diaporthe.ampelina	LCUC01000178	112361-115288
Diaporthe.longicolla	AYRD02012346	266177-269099
Diplodia.pinea	AXCF01001453	17080-20093
Diplodia.seriata	LAQI01000139	c24564-21590
Dothistroma.septosporum	AIEN01000099	272038-276327
Emmonsia.crescens	LCZI01000988	c20065-17130	c19467-19341
Emmonsia.parva	LDEV01003508	9396-12437	10009-10139
Endocarpon.pusillum_KoLRI	JFDM01000055	8819-11285
Endocarpon.pusillum_Z07020	APWS01000012	c74722-72244
Epichloe.amarillans	AFRF01000485	c13051-10303
Epichloe.aotearoae	JFGX01000297	6970-9718
Epichloe.baconii	JFGY01000123	c11815-9067
Epichloe.brachyelytri	AFRB01000004	c119186-116435
Epichloe.bromicola	JFHA01000329	c3510-763
Epichloe.elymi	AMDJ01000284	13799-16546
Epichloe.festucae	ADFL02000302	49725-52491
Epichloe.gansuensis	AFRE01000067	c43458-40693
Epichloe.gansuensis_inebrians	AMDK01000116	10753-13521
Epichloe.glyceriae	AFRG01001511	c3826-1070
Epichloe.typhina	AFSE01000232	4176-6928
Eutypa.lata	AORF01002429	33142-36082
Exophiala.aquamarina	AMGV01000040	12680-15984
Exophiala.dermatitidis	AFPA01000194	226517-229930
Exophiala.mesophila	JSEI01000105	82072-85197
Exophiala.oligosperma	JYCA01000038	69581-72616
Exophiala.sideris	JYBR01000045	c48707-45592
Exophiala.spinifera	JYBY01000066	c222576-219528
Exophiala.xenobiotica	JYCB01000020	c70091-67028
Falciphora.oryzae	JNVV01000001	c4055175-4052130
Fonsecaea.multimorphosa	JYBV01000034	c24238-21159
Fonsecaea.pedrosoi	JYBS01000039	672361-675444
Fungal.sp_EF0021	AIET01000161	c111749-108573	c111158-111061
Fungal.sp_No.11243	BBSH01000015	c781661-778979
Fusarium.acuminatum	CBMG010000722	11727-14706
Fusarium.avenaceum	JPYM01000011	623618-626597
Fusarium.circinata	AYJV01000559	16946-19905
Fusarium.circinatum	JRVE01000011	c387232-384273
Fusarium.culmorum	CBMH010000527	c17989-15032
Fusarium.equiseti	CBMI010002040	c20758-17805
Fusarium.fujikuroi	ANFV01000132	551810-554770
Fusarium.graminearum	AACM02000273	c37727-34771
Fusarium.nygamai	LBNR01000003	3062571-3065532
Fusarium.oxysporum_lycopersici	AAXH01000180	c75326-72365
Fusarium.pseudograminearum	AFNW01000246	127988-130949
Fusarium.sp_JS1030	JWIW01000092	81688-84698
Fusarium.sp_JS626	JWIV01000052	874195-877174
Fusarium.verticillioides	AAIM02000026	c66268-63307
Fusarium.virguliforme	AEYB01000387	33686-36621
Gaeumannomyces.graminis	ADBI01000023	c44560-41555
Geomyces.pannorum	AYKR01000661	c22164-19650
Geotrichum.candidum	JMRO01000019	180755-183507
Glarea.lozoyensis	AGUE01000132	c174356-171542
Grosmannia.clavigera	ACXQ02000067	150144-152779
Guignardia.citricarpa	AOTE01003504	14284-17192
Gyalolechia.flavorubescens	AUPK01000051	c841911-838968	c841319-841212
Helminthosporium.solani	AWWW01000742	c3227-207
Herpotrichiellaceae.sp_UM238	AMYF01000091	c29698-26662
Hirsutella.minnesotensis	JPUM01000083	c16339-13862
Hirsutella.thompsonii	APKB01000106	9203-11905
Huntiella.moniliformis	JMSH01000053	c61832-57386
Huntiella.omanensis	JSUI01006531	8598-13299
Hymenoscyphus.repandus	LLCE01000155	11828-14780	12414-12522
Hypocrella.siamensis	JMQE01001978	c37570-34836
Hypoxylon.sp_E7406B	JYCQ01000071	42429-45465
Hysterium.pulicare	AJFK01000258	c83035-80168
Isaria.farinosa	JMNC01001058	c62155-59462
Lasallia.pustulata	JYIL01001189	c25277-22254	c24672-24569
Leptographium.procerum	JRUC01000849	8583-11341
Leptosphaeria.biglobosa_brassicae	FO905615	c38616-35639
Leptosphaeria.biglobosa_Thlaspii	FO905855	74672-77641
Leptosphaeria.maculans	FP929135	c83770-80798
Leptosphaeria.maculans_lepidii	FO905993	c50044-47061
Macrophomina.phaseolina	AHHD01000277	c39615-36639
Magnaporthe.oryzae	AACU03000132	c582689-579638
Magnaporthiopsis.poae	ADBL01002729	9588-12656
Marssonina.brunnea	AFXC01001465	c74297-71315	c73703-73609
Metarhizium.acridum	ADNI01000456	c92400-89675
Metarhizium.album	AZHE01000001	c2743528-2740799
Metarhizium.anisopliae	APNB01000551	69363-72090
Metarhizium.brunneum	AZNG01000002	1434408-1437136
Metarhizium.guizhouense	AZNH01000001	c1825921-1823193
Metarhizium.majus	AZNE01000001	c539808-537077
Metarhizium.robertsii	ADNJ02000001	c4514763-4512036
Monascus.ruber	FXWQ01000245	103223-105265
Myceliophthora.thermophila	CP003005	2053448-2056421
Mycosphaerella.laricina	AWYE01000784	36846-41144
Mycosphaerella.sp_Ston1	AWYF01002711	12789-17646
Nectria.haematococca	ACJF01000002	c1537307-1534378
Neofusicoccum.parvum	AORE01000352	31889-34847
Neosartorya udagawae	BBXM01000126	732036-734967	732637-732733
Neurospora.crassa	AABX03000285	327634-330705
Neurospora.tetrasperma	AFCY01000819	c64328-61269
Ochroconis.constricta	AZYM01000059	c53780-51063
Oidiodendron.maius	JMDP01000076	676453-679379	677079-677185
Onygena.corvina	JWPT01000027	149091-152103	149693-149825
Ophiocordyceps.sinensis	ANOV01000090	364-3126
Ophiostoma.novo-ulmi	AMZD01000107	242803-245395
Ophiostoma.piceae	AQHS01000089	c210923-208357
Paracoccidioides.brasiliensis	ABHV02000090	c6546-3605	c5945-5797
Passalora.fulva	AMRR01004686	13277-17563
Penicillium.camemberti	CBVV010000431	44036-46804
Penicillium.chrysogenum_P2	JMSF01000007	c119916-117165
Penicillium.digitatum	AKCU01000326	2219-4991
Penicillium.oxalicum	AGIH01000112	18533-21337
Penicillium.paxilli	AOTG01000149	c117364-114584
Penicillium.roqueforti	CBMR010000317	c17015-14270
Penicillium.verrucosum	LAKW01002660	c1024-2
	LAKW01000826	12-1388
	LAKW01002122	2-952
Periglandula.ipomoeae	AFRD01000239	c51105-48341
Pestalotiopsis.fici	ARNU01000072	54748-57773
Phaeomoniella.chlamydospora	JACF01000139	c72716-69677
Phaeosphaeria.nodorum	AAGI01000260	c88817-85756
Phialocephala.scopiformis	LKNI01000019	130426-133457	131023-131121
Phialocephala.subalpina	FJOG01000002	2240463-2243516	2241050-2241145
Pleosporales.sp_UM110	AJMS01003370	935-1312
	AJMS01003910	c1576-1
	AJMS01005360	c2518-1311
Pochonia.chlamydosporia	AOSW01002407	2931-5682
Podospora.anserina	CU633895	c1457502-1454436
Pseudocercospora.fijiensis	AIHZ01000679	c69838-65384
Pseudocercospora.pini-densiflorae	AWYD01005258	c33858-29395
Pyrenochaeta.lycopersici	ASRS01005272	61328-64374
Pyrenochaeta.sp_UM_256	AOUM01000025	12701-15769
Pyrenophora.seminiperda	ATLS01000175	c57556-54492
Pyrenophora.teres	AEEY01005532	c6201-3159
Pyrenophora.tritici-repentis	AAXI01000321	c16655-13620
Pyronema.omphalodes	CATG01001464	217330-219218
Ramalina.peruviana	MSTJ01000582	5208-8493	5807-5909
Rasamsonia.emersonii	LASV01000070	c37237-34065	c36615-36500
Rhinocladiella.mackenziei	JYBU01000066	632567-635018
Rhynchosporium.commune	FJUW01000012	c145598-142559	c145005-144910
Rhytidhysteron.rufulum	AJFL01001195	4829-7796
Saitoella.complicata	BACD03000054	c32466-29200
Scedosporium.apiospermum	JOWA01000143	c177690-174945
Scedosporium.aurantiacum	JUDQ01000317	3802-6544
Sclerotinia.borealis	AYSA01000739	20206-23355
Sclerotinia.sclerotiorum	AAGT01000443	c15771-12571
Setosphaeria.turcica	AIHT01001684	c4352-1309
Shiraia.sp_Slf14	AXZN01000069	153008-156071
Sordaria.macrospora	CABT02000016	c658573-655416
Sphaerulina.musiva	AEFD01000223	c124487-119634
Sphaerulina.populicola	AIDU01000900	c30335-25478
Sporothrix.brasiliensis	AWTV01000010	731769-734510
Sporothrix.pallida	JNEX01001269	921-3640
Sporothrix.schenckii	AWEQ01000064	117447-120176
Stachybotrys.chartarum	APIU01002682	c46842-44013
Stachybotrys.chlorohalonata	APWP01004242	c19724-16895
Stagonosporopsis.tanaceti	JUDZ01008779	c9855-6756
Stemphylium.lycopersici	LGLR01000241	111651-114680
symbiont_YLSCB_542327_3	AOFP01008202	c3509-999
Talaromyces.cellulolyticus	BBPS01001410	10661-13661	11262-11361
Talaromyces.islandicus	CVMT01000008	c1579249-1576279	c1578658-1578547
Talaromyces.leycettanus_Pseudo	JSYV01000433	c52941-49929	c52322-52210
Talaromyces.marneffei_Pseudo	ABAR01000010	100300-103330	100906-101011
Talaromyces.stipitatus	ABAS01000033	169408-172454	170025-170128
Taphrina.deformans_JCM_22205	BAVV01000059	c72806-70735
Taphrina.deformans_PYCC_5710	CAHR02000142	1440-3511
Taphrina.flavorubra	BAVW01000121	90953-93034
Taphrina.populina	BAVX01000029	c81012-78933
Taphrina.wiesneri	BAVU01000109	c67479-65404
Thermoascus.crustaceus	BCIC01000002	c141189-138064	c140582-140469
Thermomyces.lanuginosus	ANHP01000293	c11398-8914	c10795-10685
Thielavia.terrestris	CP003009	c7273214-7270363
Thielaviopsis.punctulata	LAEV01000446	c16236-11588
Togninia.minima	AORD01000751	129992-132838
Tolypocladium.inflatum	AOHE01000054	c138969-136383
Tolypocladium.sp_Salcha_MEA-2	JPIJ02000017	415163-417749
Tolypocladium.sp_Sup5_PDA-1	JPHH03000002	1162179-1164898
Torrubiella.hemipterigena	CDHN01000003	3623396-3625971
Trichoderma.atroviride	ABDG02000025	2195265-2197987
Trichoderma.hamatum	ANCB01003870	3064-5809
Trichoderma.harzianum	JNNP01001401	52314-55047
Trichoderma.longibrachiatum	ANBJ01000018	187404-190034
Trichoderma.parareesei	LFMI01000647	c68468-65839
Trichoderma.reesei	AAIL02000040	c591505-588875
Trichoderma.virens	ABDF02000005	2227454-2230179
Trichophyton.rubrum	ACPH01000155	c2944-2	c2340-2212
Tuber.melanosporum	CABJ01002241	c100520-97110
Umbilicaria.muehlenbergii	JFDN01000245	74408-77393	75020-75124
Uncinocarpus.reesii	AAIW01000081	63016-66250	63626-63739
Ustilaginoidea.virens	JHTR01000001	c2051872-2049269
Valsa.mali	JUIY01000426	c23231-20309
Venturia.pyrina	JEMP01000122	66980-69791
Verruconis.gallopava	JYBX01000123	c17238-14512
Verticillium.dahliae	ABJE01000268	27023-30218
Verticillium.longisporum	CVQH01007780	80432-83627
Verticillium.tricorpus	JPET01000012	c195264-191943
Xeromyces.bisporus	CCCX01000119	219-2288
Xylaria.sp_JS573	JWIU01000024	227182-230177
yeast-like_symbiont_JRMI01000000	JRMI01001732	173-2778
Zymoseptoria.ardabiliae	AFIU01000553	296823-300578
Zymoseptoria.passerinii	AFIY01000161	108007-111768
Zymoseptoria.pseudotritici	JYJD01000854	c20105-16332
Zymoseptoria.tritici	ACPE01000002	685500-689273
