# Supplementary material for: Emergence and loss of spliceosomal twin introns
Source: Fungal Biol Biotechnol. 2017 Oct 6;4:7. doi: 10.1186/s40694-017-0037-y (PMC5639578; doi:10.1186/s40694-017-0037-y)
Supplement: Supplementary file 3 — Additional file 3: Table S3. Sequences used for the BioDA phylogeny (Fig. 6). [file 40694_2017_37_MOESM3_ESM.xlsx]

## Sheet: Table S3
Table S3: Sequences used for the BioDA phylogeny (Figure 6)
Species	Contig accession number	Coordinates of coding sequences	Coordinates of stwintron
Aciculosporium.take	AFQZ01000303	25042-28163	25233-25411
Acidomyces.richmondensis	JPDO01000005	91807-94340
Acremonium.chrysogenum	JPKY01000029	114301-116962	114492-114628
Ajellomyces.capsulatus	ABRJ01000408	c95176-92343
Ajellomyces.dermatitidis	ACBU01000302	c6037-3100
Alternaria.alternata	LMXP01000003	c1495469-1492885
Alternaria.arborescens	AIIC01000001	c394257-391672
Alternaria.brassicicola	ACIW01001108	c2459-1
	ACIW01001107	c17316-17072
Amauroascus.mutatus	LJPJ01000482	c79584-76758
Amauroascus.niger	LJPK01000498	234729-237530
Amorphotheca.resinae	JZSE01000255	83199-85787
Arthroderma.benhamiae	DAAX01000024	c64291-61500
Arthroderma.gypseum	ABQE01000047	201243-203988
Arthroderma.otae	ABVF01000020	c44102-41320
Ascosphaera.apis	AARE01000466	299-2090
	AARE01004641	6-1059
Aspergillus.calidoustus	CDMC01000001	c3772698-3770074
Aspergillus.clavatus	AAKD03000010	505830-508485
Aspergillus.flavus	AAIH02000316	c30066-27428
Aspergillus.fumigatus	AAHF01000012	c493656-491161
Aspergillus.kawachii	BACL01000273	c164114-161431
Aspergillus.lentulus	BCLY01000001	c3164424-3161900
Aspergillus.nidulans	AACD01000110	c217948-215355
Aspergillus.niger	ACJE01000008	555476-558146
Aspergillus.nomius	JNOM01000007	c138254-135608
Aspergillus.ochraceoroseus	JYKN01003380	c8446-5754
Aspergillus.parasiticus	JMUG01000233	11534-14171
Aspergillus.rambellii	JZBS01000588	c8457-5765
Aspergillus.ruber	AWRT01000084	c168783-166336
Aspergillus.sojae	BACA01000433	78177-80814
Aspergillus.sp_Z5	LDZW01000043	c353029-350402
Aspergillus.terreus	AAJN01000177	c263039-260426
Aspergillus.ustus	JOMC01000171	c52374-49746
Aspergillus.westerdijkiae	LKBE01000005	36519-39122
Aspergillus.zonatus	MRBM01000186	86375-88792
Atkinsonella.hypoxylon	JFHB01000247	12792-15465	12983-13107
Atkinsonella.texensis	LBNC01000181	46054-48734	46245-46375
Aureobasidium.melanogenum	AYEN01000002	c301534-299148
Aureobasidium.namibiae	AYEM01000027	c152149-149760
Aureobasidium.pullulans_AY4	AMCU01000205	43986-46372
Aureobasidium.pullulans_EXF-150	AYEO01000017	c181294-178907
Aureobasidium.subglaciale	AYYB01000038	c86276-83892
Balansia.obtecta	JFZS01000021	149077-151751	149268-149395
Baudoinia.panamericana	AEIF01000005	c97697-95160
Beauveria.bassiana	ANFO01000681	c6514-3828	6215-6323
Beauveria.rudraprayagi	JMNB01004294	c11752-9068	11453-11561
Biatriospora.mackinnonii	JGVQ01000089	c637459-634913
Blastobotrys.adeninivorans	CBZY010000004	3638420-3640657
Blumeria.graminis_hordei	AOIY01018613	24284-26962
Blumeria.graminis_tritici	ANZE01013395	c3013-335
Botryosphaeria.dothidea	MDSR01000142	c194683-191948	c194495-194383
Botrytis.cinerea	ALOC01000541	c256717-253989
Botrytis.paeoniae	LBGX01000778	c69420-66693
Byssochlamys.spectabilis	BAUL01000002	124495-127083
Byssoonygena.ceratinophila	LJPH01000573	c80833-78112
Capronia.coronata	AMWN01000001	3199373-3202128
Capronia.epimyces	AMGY01000008	843981-846715
Capronia.semiimmersa	JYCC01000004	c345213-342573
Cenococcum.geophilum	LKKR01000138	161031-163706
Ceratocystis.albifundus	JSSU01001396	c32856-30211	32546-32668
Ceratocystis.fimbriata	APWK02000716	c7681-5046	7375-7493
Ceratocystis.manginecans	JJRZ01000360	21795-24430	21983-22101
Ceratocystis.platani	LBBL01000223	c46770-44129	46464-46582
Cercospora.canescens	ANSM01001480	2308-4750
Chrysoporthe.cubensis	LJCY01000241	c3554-627	3144-3360
Chrysoporthe.deuterocubensis	LJDD01000169	97-3057	354-540
Chrysosporium.queenslandicum	LJPI01000183	c18848-15912
Ciborinia.camelliae	LGKQ01000437	11556-14470
Cladophialophora.bantiana	JYBT01000003	c94193-91488
Cladophialophora.carrionii	AOFF01000013	48631-51310
Cladophialophora.immunda	JYBZ01000036	59413-62109
Cladophialophora.psammophila	AMGX01000001	c1422935-1420230
Cladophialophora.yegresii	AMGW01000001	4023622-4026280
Cladosporium.sphaerospermum	AIIA02000103	20487-23021
Claviceps.fusiformis	AFRA01000672	c14703-11619	14509-14284
Claviceps.paspali	AFRC01000162	26425-29510	26619-26890
Claviceps.purpurea	CAGA01000014	148547-151542	148738-148998
Clonostachys.rosea	JYFM02000343	c341972-339356	341659-341781
Coccidioides.immitis	AAEC03000001	4993884-4996577
Coccidioides.posadasii	ACFW01000049	2073135-2075829
Cochliobolus.carbonum	AMCN01000096	32525-35072
Cochliobolus.heterostrophus	AIDY01000024	c176802-174246
Cochliobolus.miyabeanus	AMCO01000082	4042-6593
Cochliobolus.sativus	AEIN01000291	643-3189
Cochliobolus.victoriae	AMCY01000238	c7229-4682
Colletotrichum.fioriniae	JARH01000792	112201-114872	112389-112535
Colletotrichum.gloeosporioides	AMYD01000170	c10414-7739	10068-10226
Colletotrichum.orbiculare	AMCV01007425	c67258-64368	66932-67067
Colletotrichum.sublineola	JMSE01000001	249111-251860	249299-249429
Coniochaeta.ligniaria	MNPN01000088	840870-843498	841076-841196
Cordyceps.militaris	AEVU01000489	14477-17102	14668-14785
Corynespora.cassiicola	JAQF01001435	6-2018
Cryphonectria.radicalis	LATA01000056	c191179-188303	190781-190985
Curvularia.lunata	JFHG01000259	7632-10190
Curvularia.papendorfii	JXCC01000233	11824-14380
Cyphellophora.europaea	AOBU01000046	151422-153994
Dactylonectria.macrodidyma	JYGD01000067	127761-130381	127949-128054
Daldinia.eschscholzii	AIID01009313	c3350-738	3045-3162
Diaporthe.ampelina	LCUC01000377	19355-22114
Diaporthe.aspalathi	LJJS01000955	c83607-80807
Diaporthe.longicolla	AYRD02012338	2302469-2305237
Didymella.rabiei	JYNV01000119	381044-383711
Diplodia.corticola	MNUE01000005	c242845-239956
Diplodia.sapinea	AXCF01000212	c6252-3404
Diplodia.scrobiculata	LAEG01002769	682-3197
Diplodia.seriata	LAQI01000169	103172-106043
Dothistroma.septosporum	AIEN01000120	c58175-55622
Emmonsia.crescens	LCZI01000090	c82316-79477
Emmonsia.parva	LDEV01002925	c19268-16333
Endocarpon.pusillum_KoLRI	JFDM01000013	c31434-28791
Endocarpon.pusillum_Z07020	APWS01000208	c33549-30905
Epichloe.amarillans	AFRF01000293	34555-37290	34746-34868
Epichloe.aotearoae	JFGX01000137	c28325-25601	28010-28134
Epichloe.baconii	JFGY01000128	c26429-23699	26116-26238
Epichloe brachyelytri	AFRB01000708	100-2800	291-415
Epichloe.elymi	AMDJ01000247	c16280-13584	15964-16089
Epichloe.festucae	ADFL02000106	67948-70679	68139-68263
Epichloe.gansuensis	AFRG01000063	48419-51134	48610-48734
Epichloe glyceriae	AFRG01000063	48419-51134	48610-48734
Epichloe.sp_AL9924	JFGW01000085	c25679-22968	25366-25488
Epichloe.sylvatica	LCTT01001702	c3056-326	2741-2865
Epichloe typhina	AFSE01000933	5531-8261	5722-5846
Epichloe.uncinata	LELE01001960	463-3193	654-778
Erysiphe.necator	JNUS01002287	18596-21270
Erysiphe.pisi	CACN01001821	c2747-36
Eutypa.lata	AORF01000117	c10457-7559	10109-10269
Exophiala.aquamarina	AMGV01000020	c329428-326768
Exophiala.dermatitidis	AFPA01000007	c171927-169199
Exophiala.mesophila	JSEI01000073	107718-110356
Exophiala.oligosperma	JYCA01000030	c1012793-1010137
Exophiala.spinifera	JYBY01000042	173942-176562
Exophiala.xenobiotica	JTCI01000048	35482-38195
Fonsecaea.multimorphosa	JYBV01000080	c176061-173506
Fonsecaea.pedrosoi	JYBS01000043	c208211-205543
Fungal sp. EF0021	AIET01000484	131047-133618
Fusarium.avenaceum	JPYM01000001	c1306036-1303566	1305767-1305854
Fusarium.circinata	AYJV02000040	167448-169919	167630-167714
Fusarium.culmorum	CBMH010001586	59251-61719	59430-59515
Fusarium.equiseti	CBMI010004740	c6148-3752
Fusarium.fujikuroi	ANFV01000188	c25258-22794	24993-25076
Fusarium.graminearum	AACM02000319	33425-35897	35629-35715
Fusarium.langsethiae	JXCE01000309	17642-20140	17824-17925
Fusarium.nygamai	LBNR01000004	164154-166642	164336-164419
Fusarium.oxysporum	AAXH01000577	c268092-265626	267910- 267828
Fusarium.pseudograminearum	AFNW01000192	c53789-51307	53521-53607
Fusarium.sp_JS1030	JWIW01000029	451276-453725	451458-451544
Fusarium.sp_JS626	JWIV01000060	c3851426-3848957	3851158-3851244
Fusarium.verticillioides	AAIM02000080	147141-149627	147323-147406
Fusarium.virguliforme	AEYB01000815	16636-19080
Galactomyces.candidum	CCBN010000027	64979-67478
Geotrichum.candidum_3C	JMRO01000114	17728-20322
Glonium.stellatum	LKAO01000116	5995-8655
Herpotrichiellaceae.sp_UM238	AMYF01000048	243429-245954
Hirsutella.minnesotensis	JPUM01000043	c214989-212340	214649-214795
Hirsutella.thompsonii	APKB01000009	137492-140146	137686-137840
Hortaea.werneckii	AIJO01009563	2383-4410
	AIJO01001954	1-204
	AIJO01005296	2-448
Huntiella.moniliformis	JMSH01000075	6627-9083
Huntiella.omanensis	JSUI01006483	c79479-77021
Huntiella.savannae	LCZG01000055	7406-9864
Hymenoscyphus.laetus	LLCA01000047	c8765-6294
Hymenoscyphus.repandus	LLCE01000030	185995-188465
Hypocrella.siamensis	JMQE01000854	c32810-30134	32491-32619
Hysterium.pulicare	AJFK01000113	18739-21398
Isaria.farinosa	JMNC01000622	6406-9040	6597-6701
Lasallia.pustulata	JYIL01000537	c8038-5437
Lasiodiplodia.theobromae	MDYX01000014	695262-698134	695465-695565
Lepidopterella.palustris	LKAR01000137	25200-28058
Leptographium.procerum	JRUC01000355	c10652-7959	10339-10470
Macrophomina.phaseolina	AHHD01000517	c380881-377915	80585-380693
Madurella.mycetomatis	LCTW01000454	95146-97810	97495-97616
Marssonina.brunnea	AFXC01002055	772-3483
Metarhizium acridum	ADNI01000228	c61128-58490	60937-60809
Metarhizium.album	AZHE01000036	31931-34604	32122-32256
Metarhizium anisopliae	ADNJ01000473	17536-20198
Metarhizium.brunneum	AZNG01000001	c5847228-5844554	5846905-5847037
Metarhizium.guizhouense	AZNH01000005	c502029-499356	501706-501838
Metarhizium.majus	AZNE01000015	163985-166659	164176-164309
Metarhizium.robertsii	ADNJ02000002	c3354360-3351698	3354037-3354169
Microdochium.bolleyi	LSSP01000044	103270-105913	105598-105725
Myceliophthora.thermophila	CP003002	9252938-9255854	9253132-9253291
Mycosphaerella.arachidis	LIHB01000052	c92223-89672
Mycosphaerella.laricina	AWYE01000318	13893-16669
Mycosphaerella.sp_Ston1	AWYF01000622	4944-7431
Nectria.haematococca	ACJF01000014	c257791-255359
Neofusicoccum.parvum	AORE01000688	c17991-15413	17695-17803
Neonectria.ditissima	LDPL01000040	3104849-3107468	3105037-3105146
Neosartorya.fischeri	AAKE03000009	868540-871039
Neosartorya.udagawae	BBXM01000043	c215412-212912
Neoscytalidium.dimidiatum	FLVB01000764	27486-28865
Ochroconis.constricta	AZYM01000332	35773-38267
Oidiodendron.maius	JMDP01000008	374121-376635
Onygena.corvina	JWPT01000179	130118-132826
Ophiocordyceps.sinensis	ANOV01000184	c12697-9948	12366-12506
Ophiostoma.novo-ulmi	AMZD01000126	231847-234340
Ophiostoma.piceae	AQHS01000226	c208277-205828
Paracoccidioides.brasiliensis	WGS:ABKH	119362-122189
Passalora.fulva	AMRR01003483	c131079-128529
Penicillium.camemberti	CBVV010000218	c68175-65588
Penicillium.capsulatum	JPLQ01000015	225786-228294
Penicillium.chrysogenum	JMSF01000007	c546572-543998
Penicillium.citrinum	LKUP01000646	c35664-33057
Penicillium.digitatum	AKCU01000121	c15108-12538
Penicillium.expansum	ALJY01000711	16356-18928
Penicillium.italicum	JMDK01000087	82458-85029
Penicillium.nordicum	LHQQ01000003	c163206-160611
Penicillium.oxalicum	AGIH01000121	c74125-71527
Penicillium.paxilli	AOTG01000517	102015-104640
Penicillium.roqueforti	CBMR010000335	c152704-150141
Periglandula ipomoeae	AFRD01000075	24671-27342	24862-24991
Pestalotiopsis.fici	ARNU01000202	49596-52169
Phaeosphaeria.nodorum	AAGI01000349	c21019-18551
Phialocephala.scopiformis	LKNI01000070	175823-178384
Phialophora.attae	LFJN01000014	c365149-362531
Phyllosticta.capitalensis	LOEO01000477	c35404-32965
Phyllosticta.citricarpa	AOTE01004713	c9898-7364
Pleosporales.sp_UM_1110	AJMS01010038	7036-9569
Pochonia.chlamydosporia	AOSW01000249	6132-8637	6323-6446
Podospora.anserina	CU633453	194007-196530	194198-194303
Pseudocercospora.fijiensis	AIHZ01000520	c141174-138603
Pseudocercospora.pini-densiflorae	AWYD01001068	c179555-176984
Pseudogymnoascus.destructans	AEFC01001323	c17090-14569
Pseudogymnoascus.pannorum	AYKR01000586	c7965-5437
Purpureocillium.lilacinum	LOFA01000001	c1803809-1801212	803498-1803618
Pyrenochaeta.lycopersici	ASRS01000193	c33774-30842
Pyrenochaeta.sp_UM_256	AOUM01000058	79-2909
Pyrenophora.seminiperda	ATLS01000277	c19633-17098
Pyrenophora.teres	AEEY01005949	c23854-21366
Pyrenophora.tritici-repentis	AAXI01000005	c52750-50263
Raffaelea.quercivora	BCFZ01000003	c54667-51983	54345-54479
Ramularia.collo-cygni	CZLF01000496	c145380-142794
Rasamsonia.emersonii	LASV01000059	20274-22829
Rhinocladiella.mackenziei	JYBU01000042	310462-313082
Rhytidhysteron.rufulum	AJFL01001936	c4674-1974
Rosellinia.necatrix	BBSO02000089	64978-67624	65166-65293
Rutstroemia.echinophila	JWJA01003181	c3045-417
Rutstroemia.sydowiana	JWJB01009951	37289-40102
Saprochaete.clavata	CBXB010000012	c66745-63845
Scedosporium.apiospermum	JOWA01000132	1914587-1917252	1914775-1914912
Scedosporium.aurantiacum	JUDQ01000055	c117851-115152	117525-117663
Schizosaccharomyces.japonicus	AATM02000012	c879771-877405
Sclerotinia.borealis	AYSA01000182	c23842-21101
Sclerotinia.homoeocarpa	LLKD01001022	c97844-95267
Sclerotinia.sclerotiorum	AAGT01000385	c42886-40131
Setosphaeria.turcica	AIHT01001050	c5635-3099
Shiraia.sp_Slf14	AXZN01000054	c291063-288475
Sphaerulina.musiva	AEFD01000333	9450-11983
Sphaerulina.populicola	AIDU01000651	c19233-16598
Sporothrix.brasiliensis	AWTV01000008	c14429-12114
Sporothrix.pallida	JNEX01003171	c1027-30
Sporothrix.schenckii	AWEQ01000074	c23319-21004
Stachybotrys.chartarum	APIU01000403	c25301-22668	24970-25113
Stachybotrys.chlorohalonata	APWP01001044	c2819-184	2488-2631
Stagonosporopsis.tanaceti	JUDZ01008894	8931-11602
Stemphylium.lycopersici	LGLR01000223	150718-153274
Stenocarpella.maydis	NQMI01000059	257755-260610
Talaromyces.cellulolyticus	BBPS01000953	5018-7642
Talaromyces.islandicus	CVMT01000002	4278730-4281379
Talaromyces.leycettanus	JSYV01000525	9703-12388
Talaromyces.marneffei	ABAR01000044	c58651-56026
Talaromyces.purpureogenus	LIAB01000262	564972-567563
Talaromyces.stipitatus	ABAS01000004	c65494-62866
Talaromyces.verruculosus	LHCL01000064	162921-165546
Taphrina.deformans	CAHR02000280	9334-11724
Thermomyces.lanuginosus	ANHP01000057	c54168-51589
Thielavia.terrestris	CP003014	3250010-3246964	3249813-3249585
Tolypocladium.inflatum	AOHE01000156	114188-116839	114379-114507
Tolypocladium.ophioglossoides	LFRF01000008	639550-642182	639741-639866
Tolypocladium.sp_Salcha_MEA-2	JPIJ02000042	c91802-89150	91483-91611
Tolypocladium.sp_Sup5_PDA-1	JPHH03000011	698546-701186	698737-698867
Torrubiella.hemipterigena	CDHN01000004	c653756-651231
Trichoderma.atroviride	ABDG02000021	586316-589013	586516-586671
Trichoderma.gamsii	JPDN01000118	26715-29421	26915-27077
Trichoderma.hamatum	ANCB02000104	c25682-22949	25308-25482
Trichoderma.harzianum	JNNP01001426	89200-91940	89461-89577
Trichoderma.longibrachiatum	ANBJ01000011	c443544-440909	443210-443347
Trichoderma.parareesei	LFMI01000142	c39317-36597	38964-39117
Trichoderma.reesei	AAIL02000041	431169-433904	431366-431525
Trichoderma.virens	ABDF02000086	c741873-739212	c741676-741547
Trichophyton.rubrum	ACPH01000002	c168001-165234
Umbilicaria.muehlenbergii	JFDN01000175	c70736-68132
Uncinocarpus.reesii	AAIW01000078	4070-16764
Ustilaginoidea.virens	BBTG02000005	c1026657-1023804	39732-41045
Valsa.mali_SXYL134_1	JUIZ01001342	c18526-15697	18191-18338
Valsa.mali_SXYL134_2	JUIZ01000942	5439-7983
Venturia.effusum	MJAE01000004	c456515-453668
Venturia.pyrina	JEMP01000043	118193-121005
Verruconis.gallopava	JYBX01000048	74510-77057
Verticillium.alfalfae	ABPE01003186	c4303-1698	4004-4115
Verticillium.dahliae	ABJE01001371	c74384-71775	74196-74082
Verticillium.longisporum	CVQI01033717	c204754-202145	204452-204566
Verticillium.tricorpus	JPET01000005	775841-778436	776029-776126
Xeromyces.bisporus	CCCX01000480	27685-30340
Xylaria.sp_JS573	JWIU01000024	c106527-103806	106212-106339
Yarrowia.lipolytica	CR382131	c2553734-2551392
Zymoseptoria.ardabiliae	AFIX01000173	c209615-207064
Zymoseptoria.brevis	JYJE01004813	28898-31425
Zymoseptoria.passerinii	AFIY01000270	45801-48362
Zymoseptoria.pseudotritici	AFIR01000072	44876-47440
Zymoseptoria.tritici	ACPE01000012	c1153004-1150464
